# Supplementary material for: Isolation and Structure Elucidation of New Metabolites from the Mariana-Trench-Associated Fungus Aspergillus sp. SY2601
Source: Molecules. 2024 Jan 17;29(2):459. doi: 10.3390/molecules29020459 (PMC10819015; doi:10.3390/molecules29020459)
Supplement: Supplementary file 1 [file molecules-29-00459-s001.zip]

Archive with 1 entries (1 files):
- molecules-2770160-supplementary.pdf
